# Supplementary material for: A Novel TP53 Gene Mutation Sustains Non-Small Cell Lung Cancer through Mitophagy
Source: Cells. 2022 Nov 13;11(22):3587. doi: 10.3390/cells11223587 (PMC9688643; doi:10.3390/cells11223587)
Supplement: Supplementary file 1 [file cells-11-03587-s001.zip]

Archive with 1 entries (1 files):
- cells-2009255-supplementary.pdf
